# Supplementary material for: High-Throughput Flow Injection Analysis–Mass Spectrometry (FIA-MS) Fingerprinting for the Authentication of Tea Application to the Detection of Teas Adulterated with Chicory
Source: Foods. 2022 Jul 20;11(14):2153. doi: 10.3390/foods11142153 (PMC9320581; doi:10.3390/foods11142153)
Supplement: Supplementary file 1 [file foods-11-02153-s001.zip]

Archive with 1 entries (1 files):
- foods-1769020-supplementary.pdf
